# Supplementary material for: Genotypic Comparison of Pasteurella multocida from Healthy Animals at Entry to the Feedlots with That and from Bovine Respiratory Disease-Affected Animals during the Fattening Period
Source: Animals (Basel). 2023 Aug 22;13(17):2687. doi: 10.3390/ani13172687 (PMC10487216; doi:10.3390/ani13172687)
Supplement: Supplementary file 1 [file animals-13-02687-s001.zip › Table S1.xlsx]

## Sheet: Hoja1
Table S1. Bovine Pasteurella multocida strains belonging to sequence types ST13, ST79 and ST80 used in this study. The strains sequences in this study are in blue.
GenBank accession	Strain	Host	MLST genotypes	Location	Collection year	BioSample	BioProject
JAUEQV000000000	104PV	Bovine	80	Spain	2021	SAMN36017142	PRJNA988320
JAUEQU000000000	111PV	Bovine	13	Spain	2021	SAMN36017143	PRJNA988320
JAUEQT000000000	189CV	Bovine	79	Spain	2021	SAMN36017144	PRJNA988320
JAUEQS000000000	282PV	Bovine	79	Spain	2021	SAMN36017145	PRJNA988320
JAUEQR000000000	286PV	Bovine	13	Spain	2021	SAMN36017146	PRJNA988320
JAUEQQ000000000	432PM	Bovine	13	Spain	2021	SAMN36017147	PRJNA988320
JAUEQP000000000	483PV	Bovine	13	Spain	2021	SAMN36017148	PRJNA988320
JAUEQO000000000	494PV	Bovine	13	Spain	2021	SAMN36017149	PRJNA988320
JAUEQN000000000	720CV	Bovine	79	Spain	2022	SAMN36017150	PRJNA988320
JAUEQM000000000	725CV	Bovine	79	Spain	2022	SAMN36017151	PRJNA988320
JAUEQL000000000	756CM	Bovine	13	Spain	2022	SAMN36017152	PRJNA988320
JAUEQK000000000	790CV	Bovine	13	Spain	2022	SAMN36017153	PRJNA988320
JAUEQJ000000000	870CM	Bovine	80	Spain	2022	SAMN36017154	PRJNA988320
JAUEQI000000000	94PV	Bovine	13	Spain	2021	SAMN36017155	PRJNA988320
GCA_000409915.1	1500E	Bovine	79	United Kingdom: Scotland	2000	SAMN02470554	PRJNA191135
GCA_000412015.1	P1933	Bovine	80	United Kingdom: Scotland	2004	SAMN02470559	PRJNA191138
GCA_000412035.1	2000	Bovine	79	United Kingdom: Scotland	2000	SAMN02470558	PRJNA191136
GCA_000413135.2	P1062	Bovine	80	USA	1962	SAMN02470583	PRJNA201507
GCA_000478235.1	93002	Bovine	79	Sri Lanka	1995	SAMN02470556	PRJNA191137
GCA_001721885.1	Pm-3	Bovine	79	China	2013	SAMN04520874	PRJNA312874
GCA_001931115.1	68BPM	Bovine	79	USA: California, Feedlot	2014	SAMN04366586	PRJNA306895
GCA_001931145.1	69APM	Bovine	79	USA: California, Feedlot	2014	SAMN04366587	PRJNA306895
GCA_001931155.1	654BPM	Bovine	79	USA: California, Feedlot	2014	SAMN04366588	PRJNA306895
GCA_001931185.1	657BPM	Bovine	79	USA: California, Feedlot	2014	SAMN04366589	PRJNA306895
GCA_001931225.1	8522APM	Bovine	79	USA: California, Feedlot	2014	SAMN04366591	PRJNA306895
GCA_001931455.1	J1APM	Bovine	79	USA: California, Feedlot	2014	SAMN04366592	PRJNA306895
GCA_002859245.1	USDA-ARS-USMARC-60494	Bovine	79	USA:Kansas	2013	SAMN04622941	PRJNA281531
GCA_002859265.1	USDA-ARS-USMARC-60215	Bovine	79	USA:Kentucky	2013	SAMN04622935	PRJNA281531
GCA_002859285.1	USDA-ARS-USMARC-60717	Bovine	79	USA:Kansas	2013	SAMN04622946	PRJNA281531
GCA_002859305.1	USDA-ARS-USMARC-60213	Bovine	79	USA:Kentucky	2013	SAMN04622933	PRJNA281531
GCA_002859325.1	USDA-ARS-USMARC-59910	Bovine	79	USA:Kentucky	2013	SAMN04622931	PRJNA281531
GCA_002859345.1	USDA-ARS-USMARC-60380	Bovine	79	USA:Tennessee	2013	SAMN04622938	PRJNA281531
GCA_002859365.1	USDA-ARS-USMARC-60713	Bovine	79	USA:Kansas	2013	SAMN04622944	PRJNA281531
GCA_002859385.1	USDA-ARS-USMARC-60224	Bovine	79	USA:Tennessee	2013	SAMN04622936	PRJNA281531
GCA_002859405.1	USDA-ARS-USMARC-60712	Bovine	79	USA:Kansas	2013	SAMN04622943	PRJNA281531
GCA_002859425.1	USDA-ARS-USMARC-60675	Bovine	79	USA:Kansas	2013	SAMN04622942	PRJNA281531
GCA_002859445.1	USDA-ARS-USMARC-60248	Bovine	79	USA:Kentucky	2013	SAMN04622937	PRJNA281531
GCA_002859465.1	USDA-ARS-USMARC-60385	Bovine	80	USA:Kentucky	2013	SAMN04622940	PRJNA281531
GCA_002859485.1	USDA-ARS-USMARC-59962	Bovine	79	USA:Tennessee	2013	SAMN04622932	PRJNA281531
GCA_002859525.1	USDA-ARS-USMARC-60381	Bovine	79	USA:Tennessee	2013	SAMN04622939	PRJNA281531
GCA_002859545.1	USDA-ARS-USMARC-60714	Bovine	79	USA:Kansas	2013	SAMN04622945	PRJNA281531
GCA_002891825.2	CQ6	Bovine	79	China: Chongqing	2013	SAMN03860035	PRJNA289952
GCA_002891845.2	CQ2	Bovine	79	China: Chongqing	2013	SAMN03860038	PRJNA289953
GCA_003261435.1	3361	Bovine	79		2006	SAMN08512319	PRJNA433612
GCA_003261515.1	14424	Bovine	79		2010	SAMN09094600	PRJNA433612
GCA_004327765.1	232	Bovine	79	USA: Missouri	2001	SAMN11019680	PRJNA524254
GCA_009646155.1	PM22	Bovine	79	USA: Texas	2011	SAMN13069870	PRJNA578700
GCA_019754255.1	Pm3	Bovine	79	China:ChangChun	2020	SAMN20842242	PRJNA755798
GCA_019754275.1	Pm64	Bovine	79	China:ChangChun	2020	SAMN20845833	PRJNA755867
GCA_023556225.1	P1971	Bovine	80		1971	SAMN27163534	PRJNA822059
GCA_023556285.1	P1933	Bovine	80		1970	SAMN27163531	PRJNA822059
GCA_026626315.1	PM785D1B	Bovine	79	USA: Fargo	2022	SAMN31874041	PRJNA905475
GCA_029649065.1	22N	Bovine	79	Canada: Alberta	2008	SAMN32353505	PRJNA914751
GCA_029649125.1	35N	Bovine	79	Canada: Alberta	2008	SAMN32353507	PRJNA914751
GCA_029649145.1	37N	Bovine	79	Canada: Alberta	2008	SAMN32353508	PRJNA914751
GCA_029649165.1	228T	Bovine	79	Canada: Alberta	2008	SAMN32353510	PRJNA914751
GCA_029649185.1	37T	Bovine	79	Canada: Alberta	2008	SAMN32353509	PRJNA914751
GCA_029649205.1	76T	Bovine	79	Canada: Alberta	2008	SAMN32353511	PRJNA914751
GCA_029649225.1	124T	Bovine	79	Canada: Alberta	2008	SAMN32353512	PRJNA914751
GCA_029649245.1	150N	Bovine	79	Canada: Alberta	2008	SAMN32353513	PRJNA914751
GCA_029649285.1	150T	Bovine	79	Canada: Alberta	2008	SAMN32353514	PRJNA914751
GCA_029649305.1	BS-GX-DA190825	Bovine	79	China: Guangxi	2019	SAMN18115098	PRJNA699033
GCA_029655005.1	10024	Bovine	79	USA: Missouri	2014	SAMN06239809	PRJNA362333
GCA_029655025.1	10025	Bovine	13	USA: Missouri	2014	SAMN06239810	PRJNA362333
GCA_029655045.1	10026	Bovine	13	USA: Missouri	2014	SAMN06239811	PRJNA362333
GCA_029655085.1	10027	Bovine	13	USA: Missouri	2014	SAMN06239812	PRJNA362333
GCA_020971725.1	IMT47951	Bovine	79	Germany: Brandenburg	2019	SAMN22599412	PRJNA774931
